# Supplementary material for: Measurement of gene amplifications related to drug resistance in Plasmodium falciparum using droplet digital PCR
Source: Malar J. 2021 Feb 28;20:120. doi: 10.1186/s12936-021-03659-5 (PMC7916280; doi:10.1186/s12936-021-03659-5)
Supplement: Supplementary file 4 — Additional file 4. Genes copy number of P. falciparum isolated from Thailand. [file 12936_2021_3659_MOESM4_ESM.xlsx]

## Sheet: Results
No.	Samples	Study sites	Specimen year	DNA concentration (ng/ul)	260/280	260/230	pfmdr1 CNV		pfplasmepsin2 CNV		pfgch1 CNV
							ddPCR	real-time PCR	ddPCR	real-time PCR	ddPCR	real-time PCR
1	U001	Ubon Ratchathani	2015	10.2	2.14	0.49	1.08511	1.1	0.95858	1.05	1.01344	1.21
2	U002	Ubon Ratchathani	2015	11.6	2.09	0.53	1.06912	0.98	0.965625	0.97	0.944099	1.28
3	U003	Ubon Ratchathani	2015	9.9	2.31	0.48	1.02356	0.97	1.53326	1.68	1.00095	1.27
4	U004	Ubon Ratchathani	2015	3.6	2.52	0.78	1.04967	1.12	0.960396	1.01	0.966667	1.13
5	U005	Ubon Ratchathani	2015	6	2.31	1.42	1.04227	1.1	0.981132	1.01	0.997315	1.14
6	U006	Ubon Ratchathani	2015	2.3	3.15	0.55	1.04261	1.22	2.04478	2.1	0.991131	1.11
7	U007	Ubon Ratchathani	2015	17.6	2.01	0.7	0.913306	0.9	1.0018	1	0.994505	1.24
8	U008	Ubon Ratchathani	2015	1.1	2.72	2.32	1.07507	1.01	2.01613	2.37	0.983721	0.62
9	U009	Ubon Ratchathani	2015	3	2.24	0.83	1.03553	1.11	0.964694	1.05	0.964664	1.13
10	U010	Ubon Ratchathani	2015	4	2.46	0.79	0.990296	0.96	0.973585	0.99	0.987025	1.33
11	U011	Ubon Ratchathani	2015	4.5	2.62	1.06	1.01887	0.97	1.03019	0.98	1.00667	1.08
12	U012	Ubon Ratchathani	2015	1.9	11.75	0.47	1.01429	0.88	1.52969	1.72	0.993617	1.1
13	U013	Ubon Ratchathani	2015	2.6	5.55	0.53	0.978873	1.2	0.947183	0.96	1.0301	1.13
14	U014	Ubon Ratchathani	2015	7.1	2.3	1.02	1.79878	2.37	0.95122	0.9	0.97351	1.03
15	U015	Ubon Ratchathani	2015	15.7	1.87	0.53	1.06009	0.99	1.97692	2.12	0.965287	1.25
16	U016	Ubon Ratchathani	2015	2.5	3.41	0.34	3	2.96	1.01293	0.88	1.0239	0.87
17	U017	Ubon Ratchathani	2015	2.6	3.05	0.52	1.0335	1.06	0.99505	1.01	1.01915	1.04
18	U018	Ubon Ratchathani	2015	2	4.68	0.66	1.0625	1.13	1.01442	0.98	0.98419	0.95
19	U019	Ubon Ratchathani	2015	18.1	1.72	0.41	1.00605	1.25	0.982	0.95	0.96383	1.01
20	U020	Ubon Ratchathani	2015	7.3	2.28	0.35	1.08929	0.97	2.11207	1.99	0.991935	1.19
21	U021	Ubon Ratchathani	2015	10.7	2.21	0.46	1.04072	0.9	1.02252	0.89	0.982079	1.27
22	U022	Ubon Ratchathani	2015	16.2	2.01	0.56	1.08589	0.92	0.98773	0.95	1	1.29
23	U023	Ubon Ratchathani	2015	5.9	2.18	0.29	1.01996	0.98	0.96836	1.08	0.956582	1.25
24	U024	Ubon Ratchathani	2015	5.6	2.43	0.28	0.994624	1.22	1.02041	0.9	0.962963	0.95
25	U025	Ubon Ratchathani	2016	13.7	2.08	0.57	1.05603	0.94	1.00862	0.89	1.032	0.94
26	U026	Ubon Ratchathani	2016	22.2	1.86	0.63	1.03371	0.98	0.990637	0.96	1.01715	1.31
27	U027	Ubon Ratchathani	2016	15.3	1.99	0.61	1.05148	1	1.01089	0.92	0.987903	1.11
28	U028	Ubon Ratchathani	2016	4.6	2.39	0.56	1.04	1	0.986667	0.98	0.969325	0.9
29	U029	Ubon Ratchathani	2016	13.7	1.82	0.41	1.03265	1.09	0.981081	0.85	1.00302	1.06
30	U030	Ubon Ratchathani	2016	17.8	1.9	0.59	1.03909	1.17	1.94481	2.18	0.941615	0.7
31	U031	Ubon Ratchathani	2016	13.9	1.81	0.4	1	1.04	0.912621	0.83	0.981982	0.98
32	U032	Ubon Ratchathani	2016	13	1.98	0.56	1.07303	0.95	1.00279	0.91	0.98155	1.26
33	U033	Ubon Ratchathani	2016	9.6	1.84	0.43	1.04806	1	0.964945	1.07	1.00688	1.29
34	U034	Ubon Ratchathani	2016	21.8	1.96	0.78	1.06874	1.42	0.972447	0.91	0.983655	0.99
35	U035	Ubon Ratchathani	2016	5.1	2.36	0.25	1.07627	1.29	1	0.96	0.989619	1.01
36	U036	Ubon Ratchathani	2016	5.2	2.06	0.25	1.09767	0.97	1.0553	0.91	0.983051	0.89
37	U037	Ubon Ratchathani	2016	3.1	3.24	0.7	1.0254	1.42	0.975936	0.98	1	1.14
38	U038	Ubon Ratchathani	2016	1.6	5.14	0.62	1.0969	1.22	0.996139	0.85	0.965517	1.09
39	U039	Ubon Ratchathani	2016	1.5	3.28	0.48	1.02083	1	1	0.92	0.955556	1.02
40	U040	Ubon Ratchathani	2016	2.2	3.61	0.59	3.93269	2.78	1.01923	0.98	0.971963	0.9
41	U041	Ubon Ratchathani	2016	13.1	1.94	1.19	1.00633	1	0.993671	1.04	0.979021	1.01
42	U042	Ubon Ratchathani	2016	5.4	1.89	0.26	1.00581	1	0.982558	1	0.983819	1.01
43	Y001	Yala	2016	6	1.58	0.18	0.896552	0.91	0.931034	0.9	1.43396	1.68
44	Y002	Yala	2016	6	1.5	0.25	0.95082	1.13	0.985075	0.98	1.60345	1.78
45	Y003	Yala	2016	5.5	1.79	0.25	1.07914	1.27	0.942446	0.9	0.896552	0.86
46	Y004	Yala	2016	5.7	1.53	0.22	1.05651	0.98	0.970516	1.05	1.10044	0.87
47	Y005	Yala	2016	3.5	1.85	0.17	0.807229	0.98	0.810127	0.94	1.14545	0.85
48	Y006	Yala	2016	4.8	2.24	0.1	1.07619	1.12	1.11429	1	1.4375	2.02
49	Y007	Yala	2016	3.8	2.03	0.17	0.876404	0.84	0.831461	0.58	2.14706	3.07
50	Y008	Yala	2016	3.5	1.65	0.18	0.970817	0.84	0.942308	1.13	1.12971	1.04
51	Y009	Yala	2016	3.2	1.63	0.17	1.06481	0.94	0.87037	0.82	0.946429	0.97
52	Y010	Yala	2016	7.9	1.76	0.35	1.03281	0.8	0.834375	0.98	0.957704	1.07
53	Y011	Yala	2016	3.9	1.51	0.19	1.16721	0.91	0.947541	1.04	1.17614	1.12
54	Y012	Yala	2016	4.1	1.56	0.19	0.83871	0.83	0.870968	0.69	2.12	2.17
55	Y013	Yala	2016	4.5	2.02	0.22	1.04065	1.03	0.854839	0.81	1.57037	2.32
56	Y014	Yala	2016	4.5	1.88	0.21	1.11373	0.93	0.937255	1.04	0.917647	1
57	Y015	Yala	2016	3.3	1.79	0.17	1.06122	1.06	0.94898	0.72	0.819149	0.88
58	Y016	Yala	2016	3.5	1.99	0.18	0.913669	0.93	0.816327	0.72	0.928571	0.99
59	Y017	Yala	2016	2.9	1.47	0.14	1	0.88	0.808696	0.83	2.14062	3.3
60	Y018	Yala	2016	2.3	2.84	0.11	0.964286	1.36	0.830357	0.84	1.73437	3.23
61	Y019	Yala	2016	5.6	1.78	0.25	1.15986	1.15	0.921769	0.85	1.16667	0.88
62	Y020	Yala	2016	3.3	1.37	0.15	1.08247	0.96	0.933333	0.82	1.68376	1.77
63	Y021	Yala	2016	4	1.68	0.2	1.08594	1.05	0.8125	0.83	1.79817	1.75
64	U043	Ubon Ratchathani	2017	3.3	3.03	0.17	1.1087	1.16	2	1.62	0.815385	0.85
65	U044	Ubon Ratchathani	2017	5.5	2.11	0.25	1.09259	0.71	2.56019	2.63	0.963303	0.84
66	U045	Ubon Ratchathani	2017	3.8	2.13	0.19	1.07042	1.2	1.98551	1.81	0.948276	0.75
67	U046	Ubon Ratchathani	2017	2.6	2.1	0.15	5.11628	4.2	0.867769	0.88	1	0.62
68	U047	Ubon Ratchathani	2017	2.3	2.16	0.11	1.03	1.04	0.912121	1.04	1.18763	0.94
69	U048	Ubon Ratchathani	2017	3	2.36	0.15	2.33333	2.09	0.794737	0.81	0.933333	0.82
70	U049	Ubon Ratchathani	2017	3	2.01	0.15	3.11404	3.19	0.811404	0.92	0.926724	0.82
71	U050	Ubon Ratchathani	2017	4.8	2.04	0.55	3.57241	2.28	0.952186	0.97	0.983029	1.13
72	U051	Ubon Ratchathani	2017	5.3	1.94	0.26	1.04444	0.95	2.3037	2.22	0.983871	0.97
73	U052	Ubon Ratchathani	2017	1.2	10.29	0.36	3.81941	2.87	0.997305	0.97	1.00526	1.04
74	U053	Ubon Ratchathani	2017	3.5	2.17	0.69	3.49838	2.87	0.996764	1.05	0.977273	1.03
75	U054	Ubon Ratchathani	2017	3.6	2.49	0.87	1.044	0.89	1.44311	1.71	1.0583	1.1
76	U055	Ubon Ratchathani	2018	2.9	4.58	0.56	1.0051	0.86	1.46429	2.05	1	1.04
77	U056	Ubon Ratchathani	2018	6.7	2.01	0.29	1.10345	0.86	1.73946	1.88	0.923288	1.11
78	U057	Ubon Ratchathani	2018	2.2	2.97	0.54	1.05913	0.85	0.997429	0.92	0.954545	1.09
79	U058	Ubon Ratchathani	2018	2	2.46	0.38	1.02623	0.83	1.01307	0.89	0.953846	0.92
80	U059	Ubon Ratchathani	2018	1.6	5.05	0.31	1.01754	0.8	1.69591	2	0.994152	0.98
81	U060	Ubon Ratchathani	2018	1.6	6.63	0.29	0.963563	0.81	1.53441	2.11	0.991031	0.83
82	Y022	Yala	2019	2	2.9	0.13	0.982759	0.71	0.813559	0.74	2.59091	1.55
83	Y023	Yala	2019	3.2	1.43	0.21	1.08046	0.71	0.816092	0.94	1.66667	2.21
84	Y024	Yala	2019	2.2	1.4	0.16	1.06061	0.63	1.13846	0.68	1.0625	0.58
